# Supplementary material for: Electrospun/3D-Printed Bicomponent Scaffold Co-Loaded with a Prodrug and a Drug with Antibacterial and Immunomodulatory Properties
Source: Polymers (Basel). 2023 Jun 28;15(13):2854. doi: 10.3390/polym15132854 (PMC10346292; doi:10.3390/polym15132854)
Supplement: Supplementary file 1 [file polymers-15-02854-s001.zip]

Archive with 1 entries (1 files):
- polymers-2415282-supplementary.pdf
